# Supplementary material for: Empirical Modeling of COVID-19 Evolution with High/Direct Impact on Public Health and Risk Assessment
Source: Int J Environ Res Public Health. 2022 Mar 20;19(6):3707. doi: 10.3390/ijerph19063707 (PMC8948883; doi:10.3390/ijerph19063707)
Supplement: Supplementary file 1 [file ijerph-19-03707-s001.zip]

Archive with 1 entries (1 files):
- ijerph-1545203-supplementary.pdf
